# Supplementary material for: The hospital Israelita Albert Einstein standards for constitutional sequence variants classification: version 2023
Source: Hum Genomics. 2023 Nov 16;17:102. doi: 10.1186/s40246-023-00549-6 (PMC10652504; doi:10.1186/s40246-023-00549-6)
Supplement: Supplementary file 1 — Additional file 1. Supplementary Table S1-Cancer genes: The process of criteria modulation and variant classification for cancer genes has particular specifications in our service that differ from our general rule. Below is a compilation of the cancer genes to which these specifications apply. [file 40246_2023_549_MOESM1_ESM.xlsx]

## Sheet: S1
Supplementary Table S1 - Cancer genes: The process of criteria modulation and variant classification for cancer genes has particular specifications in our service that differ from our general rule. Below is a compilation of the cancer genes to which these specifications apply. Note: Our internal specifications for cancer genes do not apply to genes curated by ClinGen Variant Curation Expert Panel…
ABRAXAS1
AIP
AKT1
ALK
AXIN2
BAP1
BARD1
BMPR1A
BRCA1
BRCA2
BRIP1
CDC73
CDK4
CDKN1B
CDKN2A
CEBPA
CHEK2
EGFR
EPCAM
FH
FLCN
GALNT12
GATA2
GEN1
GREM1
HOXB13
KIF1B
KIT
MAX
MEN1
MLH1
MLH3
MSH2
MSH3
MSH6
MUTYH
NTHL1
PALLD
PDGFRA
PMS1
PMS2
POLD1
POLE
POT1
RAD51
RAD51C
RAD51D
RB1
RECQL
RET
RHBDF2
SDHA
SDHAF2
SDHB
SDHC
SDHD
SMAD4
TMEM127
VHL
WT1

## Sheet: S2
Supplementary Table S2 - frequency thresholds for BA1, BS1, and PM2 criteria for the subset of 61 genes with specific recommendations from ClinGen (Ghosh R et al., 2018)
Gene	Specific Phenotype - Inheritance	AF threshold					Comment	Reference
		BA1	BS1_Strong / BS1_VeryStrong*	BS1_Supporting	PM2_Moderate	PM2_Supporting
ACADVL	VLCAD deficiency - AR	≥0.7%	>0.35%	N/A	N/A	<0.1%		https://cspec.genome.network/cspec/ui/svi/doc/GN021
AKT3	Brain Malformations - AD	>0.0926%	>0.0185%	N/A	N/A	0		https://cspec.genome.network/cspec/ui/svi/doc/GN018
APC	Hereditary Colorectal Cancer/Polyposis - AD	≥ 0.1%	≥0.001%	N/A	N/A	≤ 0.0003%		https://cspec.genome.network/cspec/ui/svi/doc/GN089
ATM	Cancer - AD	>0.5%	>0.05%	N/A	N/A	≤0.001%		https://cspec.genome.network/cspec/ui/svi/doc/GN020
BRAF	RASopathy - AD	≥0.05%	≥0.025%	N/A	0	N/A		https://cspec.genome.network/cspec/ui/svi/doc/GN004
CDH1	Cancer - AD	>0.2%	>0.1%	N/A	N/A	≤0.001%	PM2: ≤ One out of 100,000 alleles in gnomAD cohort; if present in ≥2 individuals within a subpopulation, must be present in ≤ One out of 50,000 alleles.	https://cspec.genome.network/cspec/ui/svi/doc/GN007
CDH23	Hearing Loss - AR	≥0.5%	≥0.3%	≥0.07%	N/A	≤0.07%	Can apply PM2_Supporting if MAF is < BS1_Supporting (0.07%)	https://cspec.genome.network/cspec/ui/svi/doc/GN005
CDKL5	Rett and Angelman-like Disorders - XLD	>0.05%	>0.025%	N/A	N/A	0		https://cspec.genome.network/cspec/ui/svi/doc/GN016
COCH	Hearing Loss - AD; AR?	≥0.5%	≥0.3%	≥0.07%	N/A	≤0.07%	Can apply PM2_Supporting if MAF is < BS1_Supporting (0.07%)	https://cspec.genome.network/cspec/ui/svi/doc/GN005
DICER1	Cancer - AD	>0.3%	>0.03%	N/A	N/A	<0.0005%	Rules apply to gnomAD (non-cancer) subpopulations	https://cspec.genome.network/cspec/ui/svi/doc/GN024
ETHE1	Mitochondrial disease nuclear - AR	>0.1%	>0.02%	N/A	<0.002%	N/A		https://cspec.genome.network/cspec/ui/svi/doc/GN014
FBN1	Marfan syndrome - AD	>0.1%	>0.005%	N/A	N/A	<0.0005%		https://cspec.genome.network/cspec/ui/svi/doc/GN022
FOXG1	Rett and Angelman-like Disorders - AD	>0.05%	>0.025%	N/A	N/A	0		https://cspec.genome.network/cspec/ui/svi/doc/GN016
GAA	Glycogen storage disease - AR	>1%	>0.5%	N/A	<0.1%	N/A		https://cspec.genome.network/cspec/ui/svi/doc/GN010
GAMT	Cerebral creatine deficiency syndromes - AR	>0.3%	>0.1%	N/A	N/A	<0.04%		https://cspec.genome.network/cspec/ui/svi/doc/GN026
GATM	Cerebral creatine deficiency syndromes - AR	>0.05%	>0.01%	N/A	N/A	<0.0055%		https://cspec.genome.network/cspec/ui/svi/doc/GN025
GCK	Monogenic diabetes - AD; AR	≥ 0.01%	>0.004%	N/A	N/A	≤0.0003%		https://cspec.genome.network/cspec/ui/svi/doc/GN086
GJB2	Hearing Loss - AD; AR	≥0.5%	≥0.3%	≥0.07%	N/A	≤0.07%	Can apply PM2_Supporting if MAF is < BS1_Supporting (0.07%)	https://cspec.genome.network/cspec/ui/svi/doc/GN005
HNF1A	Monogenic diabetes - AD; AR	≥0.01%	>0.0033%	N/A	N/A	≤0.0003%		https://cspec.genome.network/cspec/ui/svi/doc/GN017
HNF4A	Monogenic diabetes - AD	≥ 0.01%	>0.0033%	N/A	N/A	≤0.0003%		https://cspec.genome.network/cspec/ui/svi/doc/GN085
HRAS	RASopathy - AD	≥0.05%	≥0.025%	N/A	0	N/A		https://cspec.genome.network/cspec/ui/svi/doc/GN004
ITGA2B	Glanzmann thrombasthenia - AR	>0.24%	>0.158%	N/A	N/A	<0.01%		https://cspec.genome.network/cspec/ui/svi/doc/GN011
ITGB3	Glanzmann thrombasthenia - AR	>0.24%	>0.158%	N/A	N/A	<0.01%		https://cspec.genome.network/cspec/ui/svi/doc/GN011
KCNQ4	Hearing Loss - AD	≥0.5%	≥0.3%	≥0.07%	N/A	≤0.07%	Can apply PM2_Supporting if MAF is < BS1_Supporting (0.07%)	https://cspec.genome.network/cspec/ui/svi/doc/GN005
KRAS	RASopathy - AD	≥0.05%	≥0.025%	N/A	0	N/A		https://cspec.genome.network/cspec/ui/svi/doc/GN004
LDLR	Familial hypercholesterolemia - AD; AR	>0.5%	>0.2%	N/A	≤0.02%	N/A		https://cspec.genome.network/cspec/ui/svi/doc/GN013
MAP2K1	RASopathy - AD	≥0.05%	≥0.025%	N/A	0	N/A		https://cspec.genome.network/cspec/ui/svi/doc/GN004
MAP2K2	RASopathy - AD	≥0.05%	≥0.025%	N/A	0	N/A		https://cspec.genome.network/cspec/ui/svi/doc/GN004
MECP2	Rett and Angelman-like Disorders - XLR; XLD	>0.05%	>0.025%	N/A	N/A	0		https://cspec.genome.network/cspec/ui/svi/doc/GN016
MTOR	Brain Malformations - AD	>0.0926%	>0.0185%	N/A	N/A	0		https://cspec.genome.network/cspec/ui/svi/doc/GN018
MYH7	Cardiomyopathy - AD	≥0.1%	>0.02%	N/A	<0.004%	N/A		https://cspec.genome.network/cspec/ui/svi/doc/GN002
MYO15A	Hearing Loss - AR	≥0.5%	≥0.3%*	≥0.07%	N/A	≤0.007%		https://cspec.genome.network/cspec/ui/svi/doc/GN023
MYO6	Hearing Loss - AD; AR	≥0.5%	≥0.3%	≥0.07%	N/A	≤0.07%	Can apply PM2_Supporting if MAF is < BS1_Supporting (0.07%)	https://cspec.genome.network/cspec/ui/svi/doc/GN005
MYO7A	Hearing Loss - AD; AR	≥0.5%	≥0.3%	≥0.07%	N/A	≤0.07%	Can apply PM2_Supporting if MAF is < BS1_Supporting (0.07%)	https://cspec.genome.network/cspec/ui/svi/doc/GN005
MYOC	Glaucoma - AD	≥ 1%	>0.1%	N/A	N/A	≤ 0.01%	BS1 does not apply to p.Gln368Ter./ PM2: Only appies to population of ≥ 10,000 alleles.	https://cspec.genome.network/cspec/ui/svi/doc/GN019
NRAS	RASopathy - AD	≥0.05%	≥0.025%	N/A	0	N/A		https://cspec.genome.network/cspec/ui/svi/doc/GN004
OTOF	Hearing Loss - AR	≥0.5%	≥0.3%*	≥0.07%	N/A	≤0.007%		https://cspec.genome.network/cspec/ui/svi/doc/GN023
PAH	Phenylketonuria - AR	>1.5%	>0.2%	N/A	<0.02%	N/A		https://cspec.genome.network/cspec/ui/svi/doc/GN006
PALB2	Cancer - AD	>0.1%	>0.01%	N/A	N/A	≤0.00033%		https://cspec.genome.network/cspec/ui/svi/doc/GN077
PDHA1	Mitochondrial disease nuclear - XLD	>0.092%	>0.0092%	N/A	<0.00092%	N/A		https://cspec.genome.network/cspec/ui/svi/doc/GN014
PIK3CA	Brain Malformations - AD	>0.0926%	>0.0185%	N/A	N/A	0		https://cspec.genome.network/cspec/ui/svi/doc/GN018
PIK3R2	Brain Malformations - AD	>0.0926%	>0.0185%	N/A	N/A	0		https://cspec.genome.network/cspec/ui/svi/doc/GN018
POLG	Mitochondrial disease nuclear - AR	>1%	>0.5%	N/A	<0.05%	N/A		https://cspec.genome.network/cspec/ui/svi/doc/GN014
PTEN	PTEN-related disorders - AD	>0.056%	>0.0043%	>0.00043%	<0.001%	N/A	If multiple alleles are present within any subpopulation, allele frequency in that subpopulation must be <0.00002 (0.002%).	https://cspec.genome.network/cspec/ui/svi/doc/GN003
PTPN11	RASopathy - AD	≥0.05%	≥0.025%	N/A	0	N/A		https://cspec.genome.network/cspec/ui/svi/doc/GN004
RAF1	RASopathy - AD	≥0.05%	≥0.025%	N/A	0	N/A		https://cspec.genome.network/cspec/ui/svi/doc/GN004
RIT1	RASopathy - AD	≥0.05%	≥0.025%	N/A	0	N/A		https://cspec.genome.network/cspec/ui/svi/doc/GN004
RUNX1	Platelet disorder and leukemia - AD	>0.15%	>0.015%	N/A	N/A	0		https://cspec.genome.network/cspec/ui/svi/doc/GN008
RYR1	Malignant hyperthermia - AD	>0.38%	>0.08%	N/A	N/A	N/A	PM2: criteria dropped	https://cspec.genome.network/cspec/ui/svi/doc/GN012
SHOC2	RASopathy - AD	≥0.05%	≥0.025%	N/A	0	N/A		https://cspec.genome.network/cspec/ui/svi/doc/GN004
SLC19A3	Mitochondrial disease nuclear - AR	>0.1%	>0.05%	N/A	<0.005%	N/A		https://cspec.genome.network/cspec/ui/svi/doc/GN014
SLC26A4	Hearing Loss - AR	≥0.5%	≥0.3%	≥0.07%	N/A	≤0.07%	Can apply PM2_Supporting if MAF is < BS1_Supporting (0.07%)	https://cspec.genome.network/cspec/ui/svi/doc/GN005
SLC6A8	Cerebral creatine deficiency syndromes - XLR	>0.2%	>0.02% (AF) or ≥5 (hemizygote)	N/A	N/A	<0.002%		https://cspec.genome.network/cspec/ui/svi/doc/GN027
SLC9A6	Rett and Angelman-like Disorders - XL	>0.05%	>0.025%	N/A	N/A	0		https://cspec.genome.network/cspec/ui/svi/doc/GN016
SOS1	RASopathy - AD	≥0.05%	≥0.025%	N/A	0	N/A		https://cspec.genome.network/cspec/ui/svi/doc/GN004
SOS2	RASopathy - AD	≥0.05%	≥0.025%	N/A	0	N/A		https://cspec.genome.network/cspec/ui/svi/doc/GN004
TCF4	Rett and Angelman-like Disorders - AD	>0.05%	>0.025%	N/A	N/A	0		https://cspec.genome.network/cspec/ui/svi/doc/GN016
TECTA	Hearing Loss - AD; AR	≥0.5%	≥0.3%	≥0.07%	N/A	≤0.07%	Can apply PM2_Supporting if MAF is < BS1_Supporting (0.07%)	https://cspec.genome.network/cspec/ui/svi/doc/GN005
TP53	Li-Fraumeni syndrome - AD	>0.1%	>0.03%	N/A	N/A	0	The most recent version of gnomAD with a non-cancer subpopulation should be used; however, other versions may be utilized if there is reason to believe they would provide necessary information for curating the variant.	https://cspec.genome.network/cspec/ui/svi/doc/GN009
UBE3A	Rett and Angelman-like Disorders - AD	>0.05%	>0.025%	N/A	N/A	0		https://cspec.genome.network/cspec/ui/svi/doc/GN016
USH2A	Hearing Loss - AR	≥0.5%	≥0.3%	≥0.07%	N/A	≤0.07%	Can apply PM2_Supporting if MAF is < BS1_Supporting (0.07%)	https://cspec.genome.network/cspec/ui/svi/doc/GN005
	Note: For genes with AD and AR inheritance, the threshold for the AR inheritance was considered

## Sheet: S3
Supplementary Table S3 - PM3 criterion: PM3 is the primary criterion used to count probands for AR conditions and has been modified to a scoring system (SS) that incorporates clinical reports from the literature to modulate the PM3 weight. For every unrelated affected individual (eventually including the proband assessed in our service), a score of 1.0 is applied when the variant is observed in t…
PM3 - SS	Points per Proband
Observed in trans with a known pathogenic or likely pathogenic variant	1
Phase is unknown or found in homozigosity (nonconsanguineous parents)	0.5
Found in homozigosity (consanguineous parents)	0.25
PM3_P for SS ≥ 0.5 PM3_M for SS ≥ 1.0 PM3_S for SS ≥ 2.0 PM3_VS for SS ≥ 4.0.

## Sheet: S4
Supplementary Table S4 - PM6 criterion: PM6 is the criterion used to count assumed de novo events, and has been modified to a scoring system (SS) that modulates its weight, according to the quantitative approach proposed by ClinGen. For every unrelated affected individual (eventually including the proband assessed in our service), a score of 1.0 is applied when the variant is assumed de novo in a…
Phenotypic consistency	Points per Proband
	Assumed de novo
Phenotype highly specific for gene	1
Phenotype consistent with gene but not highly specific	0.5
Phenotype consistent with gene but not highly specific and high genetic heterogeneity*	0.25
Phenotype not consistent with gene	0
*Maximum allowable value of 1 may contribute to overall score PM6 can be modulated following the score: 1)PM6_P > 0.5; 2)PM6_M > 1; 3)PM6_S > 2; 4) PM6_VS > 4. https://clinicalgenome.org/site/assets/files/3461/svi_proposal_for_de_novo_criteria_v1_1.pdf)

## Sheet: S5
Supplementary Table S5 - PS2 criterion: PS2 is the criterion used to count confirmed de novo events, and has been modified to a scoring system (SS) that modulates its weight, according to the quantitative approach proposed by ClinGen. For every unrelated affected individual (eventually including the proband assessed in our service), a score of 2.0 is applied when the variant is assumed de novo in…
Phenotypic consistency	Points per Proband
	Confirmed de novo
Phenotype highly specific for gene	2
Phenotype consistent with gene but not highly specific	1
Phenotype consistent with gene but not highly specific and high genetic heterogeneity*	0.5
Phenotype not consistent with gene	0
*Maximum allowable value of 1 may contribute to overall score PS2 can be modulated following the score: 1)PS2_P > 0.5; 2)PS2_M > 1; 3)PS2_S > 2; 4) PS2_VS > 4. https://clinicalgenome.org/site/assets/files/3461/svi_proposal_for_de_novo_criteria_v1_1.pdf)

## Sheet: S6
Supplementary Table S6 - PS4 criterion: PS4 may be used in three situations (Supplementary Table S6): 1) PS4_S is applied when case-control studies demonstrate statistically-significant increased frequency of a variant in affected individuals compared to controls (odds ratio or relative risk >5.0 and confidence interval not including 1.0), or 2) PS4_S is applied for known founder variants (pathog…
Probands (cancer genes)	Probands (remaining genes)	PS4 modulation
2-5 probands	1-2 probands	PS4_P
6-9 probands	3-4 probands	PS4_M
≥10 probands	≥5 probands	PS4_S

## Sheet: S7
Supplementary Table S7 - BP4 and PP3 criteria: BP4 and PP3 thresholds for subset of 78 genes with specific recommendations from ClinGen
Genes	Specific Phenotype - Inheritance	Thresholds of REVEL scores		Thresholds of SpliceAI scores		Comment	Reference
		Benign (≤)	Deleterious (≥)	Benign (≤)	Deleterious (≥)
ACADVL	VLCAD deficiency - AR	0.500	0.750	N/A	0.5		PMID: 31484976; https://cspec.genome.network/cspec/ui/svi/doc/GN021
AKT3	Brain Malformations - AD	N/A	N/A	N/A	N/A	PP3 is not applicable since these variants are GOF	https://cspec.genome.network/cspec/ui/svi/doc/GN018
APC	Hereditary Colorectal Cancer/Polyposis - AD	N/A	N/A	N/A	N/A		https://cspec.genome.network/cspec/ui/svi/doc/GN089
ATM	Cancer - AD	≤0.249	>0.7333	N/A	N/A		PMID: 31484976; https://cspec.genome.network/cspec/ui/svi/doc/GN020
ATP7B	-	0.514	0.731	N/A	N/A		PMID: 31484976
BRAF	RASopathy - AD	N/A	N/A	N/A	N/A		https://cspec.genome.network/cspec/ui/svi/doc/GN004
BRCA1	-	0.628	0.824	N/A	N/A		PMID: 31484976
BRCA2	-	0.581	0.974	N/A	N/A		PMID: 31484976
CDH1	Cancer - AD	N/A	N/A	N/A	N/A		https://cspec.genome.network/cspec/ui/svi/doc/GN007
CDH23	Hearing Loss - AR	0.150	0.700	N/A	N/A		https://cspec.genome.network/cspec/ui/svi/doc/GN005
CDKL5	Rett and Angelman-like Disorders - XLD	0.150	0.750	N/A	N/A		https://cspec.genome.network/cspec/ui/svi/doc/GN016
CFTR	-	0.438	0.727	N/A	N/A		PMID: 31484976
COCH	Hearing Loss - AD; AR?	0.150	0.700	N/A	N/A		https://cspec.genome.network/cspec/ui/svi/doc/GN005
COL3A1	-	0.515	0.762	N/A	N/A		PMID: 31484976
DICER1	Cancer - AD	0.500	0.750	N/A	N/A		https://cspec.genome.network/cspec/ui/svi/doc/GN024
ETHE1	Mitochondrial disease nuclear - AR	0.150	0.750	N/A	N/A		https://cspec.genome.network/cspec/ui/svi/doc/GN014
FBN1	Marfan syndrome - AD	0.326	0.597	N/A	N/A		https://cspec.genome.network/cspec/ui/svi/doc/GN022
FOXG1	Rett and Angelman-like Disorders - AD	0.150	0.750	N/A	N/A		https://cspec.genome.network/cspec/ui/svi/doc/GN016
GAA	Glycogen storage disease - AR	0.500	0.700	<0.2	>0.5		https://cspec.genome.network/cspec/ui/svi/doc/GN010
GATM	Cerebral creatine deficiency syndromes - AR	0.150	0.750	<0.2	>0.5		https://cspec.genome.network/cspec/ui/svi/doc/GN025
GAMT	Cerebral creatine deficiency syndromes - AR	0.500	0.750	<0.2	>0.5		https://cspec.genome.network/cspec/ui/svi/doc/GN026
GCK	Monogenic diabetes - AD; AR	0.150	0.700	<0.2	>0.2		https://cspec.genome.network/cspec/ui/svi/doc/GN086
GJB2	Hearing Loss - AD; AR	0.150	0.700	N/A	N/A		https://cspec.genome.network/cspec/ui/svi/doc/GN005
HNF1A	Monogenic diabetes - AD; AR	0.150	0.700	<0.2	>0.2		https://cspec.genome.network/cspec/ui/svi/doc/GN017
HNF4A	Monogenic diabetes - AD	0.150	0.700	<0.2	>0.2		https://cspec.genome.network/cspec/ui/svi/doc/GN085
HRAS	RASopathy - AD	N/A	N/A	N/A	N/A		https://cspec.genome.network/cspec/ui/svi/doc/GN004
ITGA2B	Glanzmann thrombasthenia - AR	0.25	0.700	N/A	N/A		https://cspec.genome.network/cspec/ui/svi/doc/GN011
ITGB3	Glanzmann thrombasthenia - AR	0.25	0.700	N/A	N/A		https://cspec.genome.network/cspec/ui/svi/doc/GN011
KCNH2	-	0.417	0.649	N/A	N/A		PMID: 31484976
KCNQ4	Hearing Loss - AD	0.150	0.700	N/A	N/A		https://cspec.genome.network/cspec/ui/svi/doc/GN005
KRAS	RASopathy - AD	N/A	N/A	N/A	N/A		https://cspec.genome.network/cspec/ui/svi/doc/GN004
LDLR	Familial hypercholesterolemia - AD; AR	0.500	0.750	N/A	N/A		https://cspec.genome.network/cspec/ui/svi/doc/GN013
MAP2K1	RASopathy - AD	N/A	N/A	N/A	N/A		https://cspec.genome.network/cspec/ui/svi/doc/GN004
MAP2K2	RASopathy - AD	N/A	N/A	N/A	N/A		https://cspec.genome.network/cspec/ui/svi/doc/GN004
MECP2	Rett and Angelman-like Disorders - XLR; XLD	0.150	0.750	N/A	N/A		https://cspec.genome.network/cspec/ui/svi/doc/GN016
MLH1	-	0.109	0.815	N/A	N/A		PMID: 31484976
MSH2	-	0.562	0.862	N/A	N/A		PMID: 31484976
MSH6	-	0.556	0.881	N/A	N/A		PMID: 31484976
MTOR	Brain Malformations - AD	N/A	N/A	N/A	N/A	PP3 is not applicable since these variants are GOF	https://cspec.genome.network/cspec/ui/svi/doc/GN018
MUTYH	-	0.214	0.661	N/A	N/A		PMID: 31484976
MYBPC3	-	0.013	0.511	N/A	N/A		PMID: 31484976
MYH7	Cardiomyopathy - AD	N/A	N/A	N/A	N/A		https://cspec.genome.network/cspec/ui/svi/doc/GN002
MYO6	Hearing Loss - AD; AR	0.150	0.700	N/A	N/A		https://cspec.genome.network/cspec/ui/svi/doc/GN005
MYO7A	Hearing Loss - AD; AR	0.150	0.700	N/A	N/A		https://cspec.genome.network/cspec/ui/svi/doc/GN005
MYO15A	Hearing Loss - AR	0.150	0.700	N/A	N/A		https://cspec.genome.network/cspec/ui/svi/doc/GN023
MYOC	Glaucoma - AD	0.150	0.700	0.2	N/A		https://cspec.genome.network/cspec/ui/svi/doc/GN019
NF1	-	0.261	0.605	N/A	N/A		PMID: 31484976
NRAS	RASopathy - AD	N/A	N/A	N/A	N/A		https://cspec.genome.network/cspec/ui/svi/doc/GN004
NSD1	-	0.400	0.705	N/A	N/A		PMID: 31484976
OTOF	Hearing Loss - AR	0.150	0.700	N/A	N/A		https://cspec.genome.network/cspec/ui/svi/doc/GN023
PAH	Phenylketonuria - AR	N/A	N/A	N/A	N/A		https://cspec.genome.network/cspec/ui/svi/doc/GN006
PALB2	Cancer - AD	N/A	N/A	N/A	N/A		https://cspec.genome.network/cspec/ui/svi/doc/GN077
PDHA1	Mitochondrial disease nuclear - XLD	0.150	0.750	N/A	N/A		https://cspec.genome.network/cspec/ui/svi/doc/GN014
PIK3CA	Brain Malformations - AD	N/A	N/A	N/A	N/A	PP3 is not applicable since these variants are GOF	https://cspec.genome.network/cspec/ui/svi/doc/GN018
PIK3R2	Brain Malformations - AD	N/A	N/A	N/A	N/A	PP3 is not applicable since these variants are GOF	https://cspec.genome.network/cspec/ui/svi/doc/GN018
POLG	Mitochondrial disease nuclear - AR	0.150	0.750	N/A	N/A		https://cspec.genome.network/cspec/ui/svi/doc/GN014
PTEN	PTEN-related disorders - AD	> 0.7	< 0.5	0.49	N/A		https://cspec.genome.network/cspec/ui/svi/doc/GN003
PTPN11	RASopathy - AD	N/A	N/A	N/A	N/A		https://cspec.genome.network/cspec/ui/svi/doc/GN004
RAF1	RASopathy - AD	N/A	N/A	N/A	N/A		https://cspec.genome.network/cspec/ui/svi/doc/GN004
RIT1	RASopathy - AD	N/A	N/A	N/A	N/A		https://cspec.genome.network/cspec/ui/svi/doc/GN004
RET	-	0.481	0.732	N/A	N/A		PMID: 31484976
RUNX1	Platelet disorder and leukemia - AD	0.500	0.88	≤ 0.20	≥ 0.38		https://cspec.genome.network/cspec/ui/svi/doc/GN008
RYR2	-	0.349	0.597	N/A	N/A		PMID: 31484976
RYR1	Malignant hyperthermia - AD	0.500	0.850	N/A	N/A		https://cspec.genome.network/cspec/ui/svi/doc/GN012
SCN5A	-	0.425	0.704	N/A	N/A		PMID: 31484976
SHOC2	RASopathy - AD	N/A	N/A	N/A	N/A		https://cspec.genome.network/cspec/ui/svi/doc/GN004
SLC19A3	Mitochondrial disease nuclear - AR	0.150	0.750	N/A	N/A		https://cspec.genome.network/cspec/ui/svi/doc/GN014
SLC26A4	Hearing Loss - AR	0.150	0.700	N/A	N/A		https://cspec.genome.network/cspec/ui/svi/doc/GN005
SLC6A8	Cerebral creatine deficiency syndromes - XLR	0.200	0.750	N/A	N/A		https://cspec.genome.network/cspec/ui/svi/doc/GN027
SLC9A6	Rett and Angelman-like Disorders - XL	0.150	0.750	N/A	N/A		https://cspec.genome.network/cspec/ui/svi/doc/GN016
SOS1	RASopathy - AD	N/A	N/A	N/A	N/A		https://cspec.genome.network/cspec/ui/svi/doc/GN004
SOS2	RASopathy - AD	N/A	N/A	N/A	N/A		https://cspec.genome.network/cspec/ui/svi/doc/GN004
TCF4	Rett and Angelman-like Disorders - AD	0.150	0.750	N/A	N/A		https://cspec.genome.network/cspec/ui/svi/doc/GN016
TECTA	Hearing Loss - AD; AR	0.150	0.700	N/A	N/A		https://cspec.genome.network/cspec/ui/svi/doc/GN005
TP53	Li-Fraumeni syndrome - AD	0.536	0.667	N/A	N/A		PMID: 31484976; https://cspec.genome.network/cspec/ui/svi/doc/GN009
TSC2	-	0.703	0.970	N/A	N/A		PMID: 31484976
UBE3A	Rett and Angelman-like Disorders - AD	0.150	0.750	N/A	N/A		https://cspec.genome.network/cspec/ui/svi/doc/GN016
USH2A	Hearing Loss - AR	0.150	0.700	N/A	N/A		https://cspec.genome.network/cspec/ui/svi/doc/GN005
